# Supplementary material for: Anti-Influenza with Green Tea Catechins: A Systematic Review and Meta-Analysis
Source: Molecules. 2021 Jun 30;26(13):4014. doi: 10.3390/molecules26134014 (PMC8272076; doi:10.3390/molecules26134014)
Supplement: Supplementary file 1 [file molecules-26-04014-s001.zip]

Archive with 5 entries (4 files):
- molecules-1278243-supplementary/Supplemental/
- molecules-1278243-supplementary/Supplemental/Fig S1.tif
- molecules-1278243-supplementary/Supplemental/Table S1.pdf
- molecules-1278243-supplementary/Supplemental/Table S2 ROBINS-I.pdf
- molecules-1278243-supplementary/Supplemental/Table S3 Supplemental.PRISMA 2009 checklist.Sao.pdf
